# Supplementary material for: Testing the Contribution of Multi-Source Remote Sensing Features for Random Forest Classification of the Greater Amanzule Tropical Peatland
Source: Sensors (Basel). 2021 May 13;21(10):3399. doi: 10.3390/s21103399 (PMC8153014; doi:10.3390/s21103399)
Supplement: Supplementary file 1 [file sensors-21-03399-s001.zip]

Archive with 1 entries (1 files):
- sensors-1188599-supplementary.pdf
